# Supplementary material for: How well do HapMap SNPs capture the untyped SNPs?
Source: BMC Genomics. 2006 Sep 19;7:238. doi: 10.1186/1471-2164-7-238 (PMC1586200; doi:10.1186/1471-2164-7-238)
Supplement: Additional File 1 — List of genes in set A and set B for each population together with the transferability assessment. A Microsoft Excel file is provided for the list of genes in set A and set B for each population. The coverage of SNPs for each dataset is provided. Transferability assessment is included as well. [file 1471-2164-7-238-S1.xls]

## Sheet: European
List of First Condition (Set A) Genes										List of Second Condition (Set B) Genes
	Coverage in HapMap				Coverage in NIEHS						Coverage in NIEHS
Gene Name	mean-r2	min-r2	coverage		mean-r2	min-r2	coverage			Gene Name	mean-r2	min-r2	coverage
ABCB1	0.96226	0.519	0.93		0.704451	0.104	0.549133			ABP1	0.675923	0.066	0.487179
ABL1	0.760568	0.064	0.648		0.591715	0.029	0.416058			ADH1B	0.774625	0.061	0.6875
ABL2	0.933333	0.049	0.929825		0.718305	0.02	0.644068			ATOX1	0.476722	0.004	0.388889
ADH1A	0.90725	0.629	0.75		0.377935	0.009	0.258065			CALCA	0.685667	0.005	0.666667
ADH5	0.966296	0.09	0.962963		0.650557	0.028	0.556818			CCL5	0.403526	0.004	0.315789
ALDH1A2	0.916182	0.099	0.818182		0.720459	0.038	0.644444			CDC20	0.475857	0.031	0.428571
ANAPC10	0.912789	0.099	0.842105		0.415579	0.021	0.342105			CETN2	0.291625	0	0.25
APP	0.781133	0.088	0.628319		0.673613	0.057	0.577465			CSK	0.498615	0.015	0.410256
BACE1	0.800308	0.238	0.615385		0.511647	0.029	0.411765			CYC1	0.613231	0.002	0.538462
BIRC2	0.791154	0.025	0.692308		0.649051	0.003	0.589744			CYP17A1	0.929118	0.013	0.941176
BLM	0.934	0.197	0.910714		0.767694	0.048	0.680272			CYP1A2	0.4255	0.015	0.4
BNIP3	0.888875	0.111	0.875		0.612842	0.032	0.421053			CYP3A4	0.427667	0.011	0.277778
CASP5	0.966789	0.502	0.947368		0.702606	0.045	0.636364			DUSP1	0.288955	0.034	0.181818
CASP8	0.899556	0.2	0.888889		0.521171	0.033	0.280488			DUT	0.535857	0.011	0.5
CD3Z	0.785089	0.052	0.673267		0.742794	0.113	0.603175			ENO1	0.807333	0.016	0.791667
CD4	0.944133	0.38	0.933333		0.591652	0.037	0.463768			EPX	0.561767	0.03	0.533333
CDC37	0.91125	0.645	0.75		0.353389	0.005	0.222222			ESRRA	0.460643	0.009	0.428571
CDC42BPB	0.938161	0.062	0.919355		0.639679	0.055	0.5			FANCF	0.4915	0.004	0.4
CDH1	0.87978	0.2	0.829268		0.680488	0.04	0.512195			FDXR	0.729556	0.014	0.703704
CES2	0.7472	0.279	0.6		0.461583	0.018	0.416667			FIBP	0.511211	0.003	0.421053
CKB	0.6105	0.221	0.5		0.3962	0.01	0.2			FMO3	0.875165	0.037	0.788235
CTNNA1	0.954779	0.026	0.951923		0.660952	0.016	0.629032			FOSB	0.519069	0.012	0.344828
CYP19A1	0.883611	0.11	0.796296		0.815151	0.088	0.745283			GLRX2	0.3207	0.019	0.3
CYP2B6	0.818161	0.316	0.677419		0.659589	0.045	0.535714			GPX5	0.505913	0.012	0.391304
CYP4B1	0.986	0.685	0.962963		0.767276	0.013	0.672414			GPX6	0.53329	0.014	0.387097
DCLRE1B	0.914727	0.441	0.818182		0.7128	0.03	0.666667			GPX7	0.517906	0.014	0.4375
DCLRE1C	0.859045	0.022	0.727273		0.55125	0.012	0.309524			HSPA1B	0.404923	0.006	0.307692
DDB1	0.5	0	0.5		0.131824	0.003	0.0588235			HSPA2	0.787	0.016	0.75
ECE1	0.960408	0.504	0.938776		0.692182	0.063	0.535354			HSPA5	0.674533	0.025	0.666667
FANCD2	0.963269	0.045	0.961538		0.730878	0.045	0.690647			LCMT2	0.619818	0.003	0.454545
FBP1	0.97445	0.628	0.95		0.795603	0.048	0.706897			MAD2L2	0.556571	0.037	0.342857
FGF5	0.966423	0.127	0.961538		0.632747	0.026	0.556962			MARCKS	0.3215	0.034	0.166667
FLJ35220	0.973842	0.538	0.947368		0.663726	0.018	0.534247			MB	0.748577	0.023	0.711538
FMO4	0.903955	0.321	0.818182		0.731792	0.046	0.625			MIF	0.735885	0.014	0.692308
FMO5	0.903531	0.269	0.75		0.829449	0.104	0.717949			MLH3	0.497477	0.019	0.461538
FOXM1	0.915833	0.495	0.833333		0.613964	0.011	0.428571			MMP11	0.472077	0.002	0.128205
GAB1	0.822531	0.056	0.795918		0.59731	0.024	0.448276			MMP12	0.774889	0.105	0.666667
GLRX	0.83	0.139	0.727273		0.561947	0.036	0.473684			MMP21	0.355059	0.013	0.235294
H2AFX	0.893	0.679	0.666667		0.549875	0.061	0.25			MPO	0.31345	0.006	0.15
IFNA1	0.7875	0.15	0.75		0.487692	0.027	0.384615			MT2A	0.252059	0.012	0.117647
IGFBP3	0.915286	0.407	0.857143		0.533174	0.024	0.391304			NGB	0.407222	0.008	0.333333
ITGAL	0.767913	0.099	0.608696		0.694125	0.074	0.59375			ODC1	0.44775	0.007	0.375
MAP2K4	0.909418	0.015	0.872727		0.68643	0.055	0.620253			OSR1	0.236125	0.01	0.166667
MAPK1	0.961549	0.069	0.960784		0.55234	0.018	0.44			POLE3	0.673684	0.001	0.578947
MAPK11	0.394333	0.009	0.333333		0.349176	0.013	0.235294			POLM	0.643935	0.015	0.516129
MAPK9	0.914549	0.243	0.862745		0.720295	0.049	0.589286			PRDX1	0.714825	0.041	0.65
MCL1	0.855333	0.566	0.666667		0.282437	0.019	0.25			PRDX6	0.46825	0.006	0.416667
MMP16	0.775716	0.044	0.588832		0.592986	0.073	0.361111			RECQL4	0.305703	0.015	0.27027
MMP9	0.951846	0.374	0.923077		0.708	0.025	0.68			RETN	0.449429	0.021	0.214286
MRPL37	0.975125	0.744	0.9375		0.577224	0.031	0.465517			SCARA3	0.862638	0.077	0.796053
MSH5	0.954385	0.702	0.923077		0.5709	0.017	0.5			SEPP1	0.772214	0.034	0.75
MSR1	0.8385	0.006	0.785714		0.490291	0.04	0.35443			SLC4A2	0.595267	0.024	0.422222
NOS2A	0.935281	0.112	0.90625		0.613306	0.041	0.483871			SPHAR	0.4507	0.043	0.3
OXR1	0.983827	0.414	0.975309		0.75738	0.04	0.66			SPO11	0.210282	0.019	0.179487
OXSR1	0.848375	0.053	0.8125		0.521137	0.006	0.431373			SPRR3	0.991724	0.76	0.965517
PAX3	0.738838	0.061	0.589744		0.715573	0.08	0.601942			TBX1	0.522054	0.049	0.253846
PDLIM1	0.954456	0.18	0.929825		0.861127	0.121	0.78169			TBXA2R	0.485103	0.017	0.172414
PLCG1	0.978	0.769	0.916667		0.430638	0.022	0.275362			TGFB1I1	0.601143	0.017	0.571429
POLN	0.956661	0.032	0.935484		0.734711	0.004	0.677632			UBA52	0.653476	0.015	0.619048
POR	0.908286	0.642	0.857143		0.552736	0.054	0.320755			UBE2V2	0.225818	0.002	0.181818
PRDX5	0.701333	0.104	0.666667		0.443333	0.009	0.333333			UGT1A1	0.789977	0.041	0.704545
PRKD1	0.919361	0.052	0.865385		0.70182	0.079	0.566524			ADH1C	0.80359	0.034	0.783133
PTEN	0.88832	0.087	0.88		0.532115	0.017	0.423077			ADH6	0.7689	0.056	0.733333
RAD1	0.797875	0.555	0.375		0.507105	0.014	0.421053			HSF2	0.91141	0.036	0.897436
REV1L	0.989159	0.483	0.987805		0.790547	0.067	0.726415			HSPA9B	0.325452	0.025	0.290323
RPA2	0.962714	0.478	0.928571		0.607029	0.014	0.5			RAC1	0.580524	0.021	0.388889
RPA3	0.95501	0.561	0.932039		0.814053	0.073	0.725191			FMO2	0.766646	0.02	0.663717
RRM2B	0.981833	0.764	0.958333		0.700845	0.02	0.639175			RAD18	0.849747	0.01	0.822785
SIRT1	0.956917	0.483	0.916667		0.592847	0.012	0.491525			DEPC1	0.706712	0.03	0.6
SRD5A2	0.919375	0.044	0.875		0.60075	0.014	0.5			ADH4	0.893558	0.048	0.849558
STK25	0.929286	0.505	0.857143		0.44485	0.012	0.375			SMARCB1	0.772077	0.022	0.620879
TDP1	0.920833	0.085	0.916667		0.632131	0.021	0.606557			TGM2	0.612646	0.015	0.455696
TERT	0.88625	0.09	0.875		0.403794	0.044	0.238095			CYP2E1	0.859634	0.179	0.731707
TGM1	0.84375	0.016	0.875		0.370037	0.011	0.296296			CAPN3	0.572045	0.033	0.426966
TJP1	0.970437	0.358	0.958333		0.544658	0.031	0.468354			MMS19L	0.569298	0.041	0.438596
TP53BP1	0.981469	0.296	0.979592		0.843541	0.012	0.797297			MMP8	0.752717	0.024	0.666667
TP53I3	0.814	0.07	0.8		0.769882	0.011	0.705882			FANCE	0.267135	0.033	0.135135
TPO	0.89358	0.264	0.801105		0.821346	0.054	0.706731			GSS	0.876351	0.061	0.783784
TRPM2	0.955152	0.285	0.909091		0.660072	0.045	0.521739
TUBA1	0.926333	0.558	0.833333		0.754571	0.141	0.714286
TUBA2	0.90284	0.429	0.8		0.710657	0.023	0.686567
TXNRD1	0.952053	0.25	0.921053		0.708239	0.07	0.625
UBE2B	0.75475	0.019	0.75		0.5842	0.002	0.525
UCP2	0.731375	0.037	0.625		0.524815	0.039	0.37037
VNN1	0.969364	0.116	0.969697		0.740088	0.069	0.632353
VNN2	0.924783	0.103	0.913043		0.655424	0.008	0.576271
VNN3	0.958	0.076	0.954545		0.767407	0.012	0.722222
XDH	0.919877	0.071	0.876923		0.656055	0.044	0.585938

## Sheet: Asian
List of First Condition (Set A) Genes										List of Second Condition (Set B) Genes
	Coverage in HapMap				Coverage in NIEHS						Coverage in NIEHS
Gene Name	mean-r2	min-r2	coverage		mean-r2	min-r2	coverage			Gene Name	mean-r2	min-r2	coverage
ABL1	0.807824	0.082	0.552941		0.585266	0.012	0.435484			ADH1A	0.509273	0.007	0.454545
ABL2	0.971467	0.176	0.955556		0.624015	0.02	0.552239			ADH1B	0.741083	0.103	0.666667
ABP1	0.9589	0.178	0.95		0.8994	0.017	0.885714			ADH6	0.284042	0.008	0.208333
ADH1C	0.94725	0.789	0.75		0.263695	0.007	0.186441			ANGPTL7	0.61944	0.01	0.6
ADH4	0.886143	0.203	0.857143		0.646381	0.009	0.619048			ATOX1	0.440533	0.004	0.4
ANAPC10	0.938	0.294	0.941176		0.408703	0.015	0.351351			BIRC4	0.867806	0.012	0.854839
BACE1	0.8135	0.385	0.6		0.343028	0.019	0.194444			BNIP3	0.696811	0.032	0.567568
BLM	0.920682	0.116	0.833333		0.752737	0.021	0.675			CALCA	0.654875	0.079	0.625
CASP8	0.909031	0.211	0.875		0.681596	0.026	0.553191			CAPN3	0.723205	0.024	0.681818
CD3Z	0.870709	0.081	0.763636		0.812346	0.09	0.724409			CCL5	0.51563	0.014	0.481481
CD4	0.945778	0.19	0.916667		0.790463	0.046	0.686567			CDC20	0.2891	0.015	0.2
CDC42BPB	0.931972	0.154	0.888889		0.688945	0.05	0.58011			CDC37	0.246222	0.026	0.166667
CDH1	0.869764	0.261	0.775281		0.741915	0.026	0.621951			CES2	0.643364	0.032	0.545455
CETN2	0.7025	0.388	0.5		0.616667	0.018	0.666667			CHRNA4	0.638033	0.014	0.55
CKB	0.5575	0.115	0.5		0.317273	0.002	0.272727			CSK	0.672756	0.023	0.634146
CTNNA1	0.925822	0.023	0.844444		0.51232	0.002	0.386667			CYP17A1	0.73252	0.07	0.64
CYP19A1	0.901316	0.127	0.837607		0.750347	0.07	0.693878			CYP2E1	0.79635	0.022	0.775
CYP1A2	0.88575	0.086	0.875		0.55625	0.035	0.5			CYP3A4	0.462667	0.019	0.416667
CYP2B6	0.899912	0.395	0.852941		0.74864	0.041	0.68			CYP4B1	0.676127	0.021	0.634921
DAPK1	0.927881	0.218	0.861538		0.800161	0.062	0.709779			DEPC1	0.60256	0.021	0.493333
DCLRE1B	0.913455	0.381	0.818182		0.619278	0.07	0.555556			DUSP1	0.309632	0.062	0.105263
DCLRE1C	0.887789	0.159	0.789474		0.362	0.028	0.230769			DUT	0.6337	0.024	0.55
FANCD2	0.9559	0.118	0.95		0.718295	0.006	0.61745			ENO1	0.360357	0.007	0.285714
FANCE	0.920733	0.481	0.8		0.557268	0.03	0.464286			EPX	0.453885	0.012	0.384615
FANCF	0.884333	0.167	0.777778		0.764222	0.186	0.666667			ESRRA	0.679565	0.005	0.608696
FBP1	0.988676	0.756	0.972973		0.654597	0.027	0.58871			FIBP	0.604938	0.014	0.5
FDXR	0.966143	0.763	0.857143		0.808795	0.024	0.75			FLJ35220	0.605836	0.04	0.39726
FGF5	0.9135	0.319	0.85		0.660889	0.029	0.574074			FMO2	0.8885	0.068	0.833333
FMO3	0.977973	0.185	0.972973		0.928069	0.037	0.916667			FOSB	0.701517	0.057	0.586207
FMO4	0.8645	0.274	0.75		0.47519	0.024	0.428571			FOXM1	0.480444	0.017	0.407407
FMO5	0.857083	0.144	0.75		0.725556	0.009	0.666667			GPX6	0.505357	0.018	0.428571
GAB1	0.911162	0.031	0.810811		0.510208	0.014	0.375			GPX7	0.77155	0.006	0.75
GLRX	0.939444	0.561	0.888889		0.600929	0.015	0.571429			GSS	0.717426	0.02	0.680851
GPX5	0.9065	0.065	0.9		0.518375	0.036	0.4375			GSTA4	0.6952	0.003	0.622222
H2AFX	0.860667	0.582	0.666667		0.5242	0.022	0.5			HSF2	0.6498	0.03	0.6
HSPB1	0.519	0.15	0.4		0.372667	0.022	0.333333			HSPA1B	0.414278	0.029	0.277778
ITGAL	0.898857	0.528	0.714286		0.39292	0.011	0.28			HSPA2	0.646833	0.006	0.583333
MAD2L2	0.967375	0.739	0.875		0.701344	0.037	0.625			HSPA5	0.757667	0.035	0.666667
MAP2K4	0.958078	0.109	0.941176		0.573871	0.019	0.445545			HSPA9B	0.498947	0.007	0.473684
MAPK11	0.7496	0.374	0.6		0.462762	0.017	0.285714			IFNA1	0.567882	0.005	0.470588
MCL1	0.6918	0.141	0.6		0.8012	0.006	0.8			IGFBP3	0.561421	0.017	0.526316
MLH3	0.923769	0.009	0.923077		0.547787	0.006	0.508197			MARCKS	0.281231	0	0.153846
MMP16	0.758911	0.089	0.547945		0.514476	0.033	0.277778			MB	0.670291	0.006	0.581818
MMP9	0.943	0.373	0.909091		0.601259	0.011	0.481481			MIF	0.656935	0.007	0.645161
MMS19L	0.930786	0.118	0.928571		0.619558	0.011	0.576923			MMP11	0.639167	0.043	0.611111
MPO	0.8335	0.667	0.5		0.320889	0.004	0.277778			MMP12	0.642839	0.008	0.548387
MRPL37	0.98696	0.735	0.96		0.831597	0.057	0.741935			MMP21	0.166844	0.014	0.09375
MSR1	0.90211	0.235	0.890244		0.858702	0.028	0.822581			MMP8	0.810271	0.02	0.75
NOS2A	0.971781	0.368	0.96875		0.651079	0.059	0.543307			MSH5	0.42598	0.028	0.36
OXR1	0.959138	0.602	0.984615		0.591136	0.03	0.40678			MT2A	0.35	0.037	0.133333
OXSR1	0.921833	0.062	0.916667		0.397477	0.003	0.184615			MT3	0.366586	0.008	0.206897
PAX3	0.796899	0.1	0.64557		0.699524	0.051	0.621951			NGB	0.35625	0.013	0.25
PDLIM1	0.954739	0.086	0.956522		0.834512	0.023	0.768595			NUDT1	0.46465	0.011	0.375
POLN	0.950538	0.184	0.923077		0.653266	0.01	0.615385			ODC1	0.432481	0.005	0.296296
POR	0.877647	0.308	0.823529		0.556264	0.032	0.358491			OSR1	0.4051	0.011	0.3
PRDX1	0.505429	0.088	0.428571		0.647905	0.008	0.619048			PLCG1	0.396327	0.029	0.346939
PRKD1	0.884573	0.145	0.796178		0.615329	0.026	0.380137			POLD4	0.708833	0.002	0.666667
PTEN	0.984174	0.774	0.956522		0.598634	0.022	0.536585			POLM	0.820227	0.053	0.772727
RAC1	0.981048	0.694	0.952381		0.620459	0.015	0.5			PPIB	0.377	0.002	0.375
RAD18	0.997477	0.776	0.990826		0.835962	0.041	0.822785			PRDX3	0.531389	0.011	0.416667
RPA2	0.930385	0.095	0.923077		0.700121	0.015	0.586207			PRDX5	0.59005	0.015	0.55
RPA3	0.985556	0.648	0.981481		0.6423	0.006	0.423077			PRDX6	0.589632	0.038	0.526316
RRM2B	0.72	0.081	0.5		0.280231	0.014	0.192308			RAD1	0.618733	0.041	0.566667
SCARA3	0.983282	0.225	0.971831		0.804358	0.057	0.765432			RECQL4	0.494435	0.017	0.434783
SIRT1	0.947389	0.118	0.944444		0.72844	0.023	0.7			RETN	0.492462	0.057	0.384615
SMARCB1	0.979513	0.362	0.960526		0.806821	0.035	0.753086			RXRA	0.356651	0.014	0.292453
STK25	0.898333	0.693	0.666667		0.388083	0.002	0.333333			SEPP1	0.732545	0.014	0.69697
TBXA2R	0.805	0.415	0.666667		0.442333	0.004	0.444444			SLC4A2	0.539759	0.033	0.407407
TDP1	0.8852	0.426	0.8		0.149081	0.017	0.027027			SPHAR	0.681556	0.023	0.666667
TERT	0.886	0.088	0.875		0.443635	0.029	0.238095			SPO11	0.315067	0.01	0.266667
TGM1	0.934813	0.323	0.875		0.642972	0.032	0.527778			SPRR3	0.923815	0.035	0.925926
TJP1	0.971194	0.78	0.972222		0.642607	0.005	0.590164			SRD5A2	0.635255	0.022	0.568627
TP53BP1	0.954525	0.055	0.925		0.6826	0.02	0.6375			TBX1	0.402429	0.035	0.264286
TPO	0.942224	0.143	0.887755		0.824348	0.101	0.734783			TGFB1I1	0.6414	0.025	0.6
TRAF4	0.606	0.212	0.5		0.328429	0.014	0.142857			TGM2	0.544947	0.018	0.446809
TRPM2	0.877667	0.165	0.861111		0.555703	0.035	0.428571			TP53I3	0.351417	0.004	0.333333
TXNRD1	0.963778	0.164	0.962963		0.721659	0.019	0.682353			TUBA1	0.840571	0.233	0.714286
UBE2V2	0.678	0.356	0.5		0.271286	0	0.142857			TUBA2	0.224624	0.023	0.164706
UCP2	0.87075	0.654	0.75		0.4085	0.024	0.333333			UBA52	0.72585	0.035	0.7
VNN1	0.921211	0.105	0.929825		0.796175	0.039	0.666667			UBE2B	0.611639	0	0.611111
XDH	0.93581	0.519	0.84127		0.719564	0.057	0.597315			UGT1A1	0.697723	0.008	0.638298
										UGT2B4	0.527782	0.016	0.436364
										VNN2	0.720256	0.014	0.511628
										VNN3	0.777042	0.022	0.75

## Sheet: African
List of First Condition (Set A) Genes										List of Second Condition (Set B) Genes
	Coverage in HapMap				Coverage in NIEHS						Coverage in NIEHS
Gene Name	mean-r2	min-r2	coverage		mean-r2	min-r2	coverage			Gene Name	mean-r2	min-r2	coverage
ABCB1	0.872967	0.13	0.760331		0.518664	0.108	0.336336			ADH1C	0.728518	0.022	0.647059
ABL1	0.694899	0.056	0.492754		0.471888	0.053	0.270758			ADH4	0.725563	0.035	0.697183
ABL2	0.949679	0.168	0.943396		0.45266	0.027	0.339806			ADH6	0.397698	0.018	0.283019
ABP1	0.946941	0.471	0.882353		0.536302	0.037	0.358491			ADM	0.470692	0.002	0.384615
ADH1B	0.7315	0.071	0.625		0.239241	0.02	0.103448			ANGPTL7	0.479205	0.016	0.384615
ANAPC10	0.632955	0.058	0.409091		0.209759	0.012	0.139241			CALCA	0.337152	0.02	0.272727
AOC3	0.7775	0.11	0.75		0.261172	0.011	0.155172			CCL5	0.478818	0.018	0.363636
ATOX1	0.8058	0.029	0.8		0.257383	0.007	0.0833333			CDC20	0.2725	0.013	0.166667
BACE1	0.671667	0.158	0.5		0.381673	0.016	0.134615			CYP17A1	0.588875	0.045	0.46875
BIRC2	0.696286	0.147	0.571429		0.181694	0.003	0.0833333			DDB1	0.300612	0.017	0.213592
BLM	0.837086	0.075	0.7		0.665947	0.106	0.535885			DUSP1	0.229792	0.007	0.125
CAPN3	0.975692	0.578	0.961538		0.718311	0.032	0.577778			DUT	0.249143	0.013	0.125
CASP8	0.79102	0.252	0.5		0.46485	0.057	0.318584			ENO1	0.522931	0.06	0.327586
CD4	0.894676	0.307	0.823529		0.497084	0.07	0.308411			ESRRA	0.400828	0.017	0.310345
CDC37	0.906571	0.346	0.857143		0.294325	0.005	0.225			FANCF	0.780632	0.034	0.684211
CDC42BPB	0.917908	0.107	0.828947		0.482792	0.093	0.273585			FGF5	0.55885	0.054	0.372549
CDH1	0.656402	0.025	0.556701		0.432262	0.032	0.269841			FIBP	0.293462	0.003	0.230769
CES2	0.76775	0.071	0.75		0.27105	0.016	0.2			FLJ35220	0.44711	0.037	0.30137
CKB	0.868	0.472	0.75		0.302857	0.008	0.142857			GPX6	0.256176	0.02	0.117647
CSK	0.971933	0.579	0.933333		0.458888	0.034	0.3375			GPX7	0.377718	0.021	0.205128
CTNNA1	0.975109	0.426	0.945455		0.655496	0.02	0.584			HSF2	0.421694	0.02	0.277778
CYC1	0.6075	0.215	0.5		0.240125	0.01	0.1875			HSPA1B	0.144727	0.003	0.0909091
CYP19A1	0.782202	0.12	0.642202		0.507556	0.034	0.326203			HSPA2	0.436216	0.027	0.378378
CYP1A2	0.867	0.734	0.5		0.260167	0.009	0.111111			HSPA5	0.566379	0.02	0.448276
CYP2B6	0.77576	0.019	0.76		0.524329	0.022	0.378049			LCMT2	0.334895	0.004	0.263158
CYP2E1	0.940829	0.141	0.914286		0.740179	0.055	0.597015			MAD2L2	0.245721	0.013	0.0819672
CYP3A4	0.649125	0.073	0.5625		0.378673	0.043	0.285714			MAPK11	0.345333	0	0.238095
CYP4B1	0.958567	0.127	0.933333		0.500833	0.038	0.314815			MARCKS	0.193053	0.01	0.105263
DCLRE1B	0.76825	0.021	0.75		0.312367	0.02	0.233333			MMP21	0.185026	0.004	0.0789474
DEPC1	0.9684	0.583	0.92		0.634233	0.059	0.458333			MMS19L	0.460442	0.024	0.325581
ECE1	0.886431	0.182	0.846154		0.561651	0.06	0.307229			MSH5	0.356934	0.009	0.245902
EPX	0.8174	0.068	0.8		0.259887	0.022	0.150943			MT2A	0.2482	0.037	0.133333
FANCD2	0.982136	0.648	0.954545		0.699665	0.03	0.635922			NUDT1	0.232246	0.023	0.0923077
FANCE	0.929667	0.603	0.833333		0.476517	0.008	0.362069			ODC1	0.292719	0.008	0.140625
FBP1	0.944976	0.189	0.878049		0.571005	0.032	0.376884			OSR1	0.29295	0.004	0.175
FDXR	0.622	0.244	0.5		0.0616232	0	0.0144928			POLD4	0.483375	0.004	0.375
FMO2	0.991122	0.636	0.97561		0.667168	0.036	0.530726			POLM	0.409565	0.018	0.23913
FMO3	0.960132	0.529	0.921053		0.528788	0.059	0.328467			PRDX3	0.240197	0.014	0.0327869
FMO4	0.881556	0.158	0.833333		0.681316	0.081	0.552632			PRDX5	0.45656	0.008	0.4
FMO5	0.830614	0.116	0.704545		0.746141	0.024	0.653846			PRDX6	0.366681	0.025	0.297872
FOSB	0.935667	0.614	0.833333		0.523125	0.008	0.40625			RAC1	0.563259	0.082	0.364706
FOXM1	0.894	0.48	0.75		0.48188	0.048	0.293333			RAD1	0.425692	0.056	0.192308
GAB1	0.749459	0.082	0.5		0.504453	0.053	0.367521			RECQL4	0.206429	0.009	0.0952381
GLRX	0.758	0.128	0.642857		0.35044	0.024	0.2			RETN	0.322889	0.016	0.222222
GPX5	0.880636	0.522	0.727273		0.382867	0.054	0.266667			SEPP1	0.479378	0.016	0.444444
GSS	0.912529	0.045	0.882353		0.436874	0.042	0.321839			SLC4A2	0.332261	0.014	0.119565
GSTA4	0.968857	0.684	0.928571		0.677781	0.044	0.609375			SPHAR	0.407333	0.037	0.266667
H2AFX	0.6145	0.229	0.5		0.366769	0.002	0.230769			SPO11	0.678389	0.014	0.592593
HSPA9B	0.878588	0.036	0.882353		0.516422	0.004	0.444444			TGFB1I1	0.411	0.004	0.315789
HSPB1	0.1995	0	0.166667		0.219	0.001	0.0909091			UBE2B	0.420558	0.011	0.337662
IFNA1	0.687667	0.05	0.666667		0.335517	0.009	0.206897			VNN3	0.68591	0.011	0.573034
IGFBP3	0.891625	0.133	0.875		0.360909	0.027	0.272727
ITGAL	0.864524	0.315	0.761905		0.490576	0.029	0.30303
MAP2K4	0.9022	0.034	0.822222		0.450654	0.04	0.248366
MAPK1	0.814787	0.129	0.688525		0.47668	0.036	0.320312
MB	0.969429	0.605	0.928571		0.605696	0.015	0.464286
MCL1	0.7955	0.182	0.75		0.483353	0.011	0.470588
MIF	0.933333	0.4	0.888889		0.544588	0.006	0.411765
MLH3	0.986579	0.745	0.947368		0.46667	0.03	0.340206
MMP11	0.460545	0.122	0.363636		0.323875	0.019	0.25
MMP16	0.611968	0.052	0.35743		0.489371	0.081	0.297297
MMP8	0.969	0.535	0.933333		0.550713	0.019	0.375
MMP9	0.943133	0.147	0.933333		0.542317	0.059	0.463415
MRPL37	0.988	0.7	0.96		0.711892	0.082	0.542169
NOS2A	0.98159	0.282	0.974359		0.597527	0.091	0.414894
OXR1	0.927351	0.09	0.877193		0.456109	0.016	0.282609
OXSR1	0.957385	0.547	0.923077		0.38095	0.017	0.235714
PAX3	0.581562	0.027	0.438202		0.485074	0.029	0.294479
PLCG1	0.973933	0.609	0.933333		0.307402	0.01	0.205882
POLN	0.886619	0.062	0.821429		0.59849	0.054	0.5
POR	0.752	0.173	0.6		0.327185	0.022	0.108696
PRDX1	0.928125	0.425	0.875		0.547814	0.027	0.440678
PTEN	0.732167	0.062	0.722222		0.288295	0.013	0.136364
REV1L	0.966253	0.095	0.951807		0.616205	0.039	0.535433
RPA2	0.975529	0.584	0.941176		0.560584	0.041	0.41573
RPA3	0.870178	0.109	0.69863		0.491361	0.029	0.314433
RRM2B	0.731222	0.01	0.722222		0.377597	0.003	0.220779
RXRA	0.913879	0.213	0.848485		0.385331	0.036	0.204724
SIRT1	0.916556	0.249	0.888889		0.336735	0.01	0.180723
SMARCB1	0.747522	0.059	0.710145		0.643609	0.032	0.47343
SPRR3	0.944538	0.279	0.923077		0.590941	0.022	0.54902
STK25	0.786286	0.035	0.714286		0.266213	0.014	0.170213
TBXA2R	0.676333	0.029	0.666667		0.163	0.008	0.0526316
TERT	0.912111	0.209	0.888889		0.320155	0.022	0.161491
TGM1	0.921133	0.341	0.866667		0.519161	0.024	0.339286
TJP1	0.938983	0.13	0.896552		0.604308	0.032	0.428571
TP53BP1	0.965795	0.309	0.948718		0.626643	0.018	0.482143
TPO	0.81364	0.113	0.707865		0.654648	0.094	0.459016
TRAF4	0.5365	0.073	0.5		0.131833	0.01	0.0833333
TRPM2	0.686769	0.015	0.538462		0.388636	0.052	0.193939
TUBA1	0.550667	0.075	0.333333		0.253667	0.006	0.2
TUBA2	0.957688	0.323	0.9375		0.566198	0.021	0.432099
TXNRD1	0.981086	0.769	0.971429		0.556393	0.04	0.38
UBE2V2	0.5495	0.099	0.5		0.1645	0.015	0.1
UCP2	0.691	0.081	0.571429		0.259604	0.014	0.125
UGT1A1	0.984045	0.649	0.954545		0.476707	0.049	0.333333
VNN1	0.867071	0.257	0.767857		0.589342	0.014	0.375
VNN2	0.91285	0.185	0.9		0.496731	0.052	0.294872
XDH	0.864532	0.261	0.753247		0.537791	0.059	0.299213

## Sheet: Transferability
European							Asian							African
GeneName	Mean-r2	Min-r2	Coverage	#SNPs	#SNPs captured		GeneName	Mean-r2	Min-r2	Coverage	#SNPs	#SNPs captured		GeneName	Mean-r2	Min-r2	Coverage	#SNPs	#SNPs captured
ABP1	0.9897	0.897	1	10	10		ADH1A	1	1	1	2	2		ADH1C	0.890917	0.636	0.666667	12	8
ADH1B	0.953083	0.788	0.833333	12	10		ADH1B	1	1	1	6	6		ADH4	1	1	1	16	16
ADH1C	0.978846	0.899	1	13	13		ADH6	0.9415	0.882	1	4	4		ADH6	0.954462	0.704	0.846154	13	11
ADH4	1	1	1	44	44		ANGPTL7	0.9635	0.854	1	8	8		ADM	1	1	1	3	3
ADH6	0.973867	0.805	1	15	15		ATOX1	1	1	1	2	2		ANGPTL7	1	1	1	9	9
ATOX1	1	1	1	2	2		BIRC4	0.9887	0.887	1	10	10		CALCA	0.952286	0.784	0.857143	7	6
CALCA	1	1	1	4	4		BNIP3	0.920667	0.524	0.833333	6	5		CCL5	0.977714	0.916	1	7	7
CAPN3	0.978889	0.81	1	18	18		CALCA	1	1	1	5	5		CDC20	1	1	1	2	2
CCL5	1	1	1	5	5		CAPN3	0.949667	0.778	0.833333	18	15		CYP17A1	0.9432	0.652	0.9	10	9
CDC20	1	1	1	3	3		CCL5	1	1	1	6	6		DDB1	0.956143	0.844	1	14	14
CETN2	1	1	1	2	2		CDC20	1	1	1	2	2		DUSP1	1	1	1	2	2
CSK	0.991636	0.908	1	11	11		CDC37	0.919	0.838	1	2	2		DUT	1	1	1	7	7
CYC1	1	1	1	2	2		CES2	0.97125	0.885	1	4	4		ENO1	0.992	0.888	1	14	14
CYP17A1	1	1	1	10	10		CHRNA4	0.9564	0.782	0.8	5	4		ESRRA	0.898	0.51	0.714286	7	5
CYP1A2	1	1	1	3	3		CSK	0.995294	0.92	1	17	17		FANCF	1	1	1	9	9
CYP2E1	1	1	1	20	20		CYP17A1	0.963917	0.791	0.916667	12	11		FGF5	1	1	1	30	30
CYP3A4	1	1	1	4	4		CYP2E1	0.981409	0.853	1	22	22		FIBP	1	1	1	2	2
DEPC1	0.935148	0.681	0.925926	27	25		CYP3A4	0.952	0.76	0.8	5	4		FLJ35220	0.9715	0.704	0.944444	18	17
DUSP1	1	1	1	2	2		CYP4B1	0.985652	0.854	1	23	23		GPX6	1	1	1	4	4
DUT	1	1	1	6	6		DEPC1	0.947476	0.667	0.952381	21	20		GPX7	1	1	1	4	4
ENO1	1	1	1	14	14		DUSP1	1	1	1	2	2		HSF2	0.940846	0.627	0.923077	13	12
EPX	1	1	1	10	10		DUT	0.976429	0.917	1	7	7		HSPA1B	1	1	1	2	2
ESRRA	1	1	1	4	4		ENO1	0.9615	0.884	1	6	6		HSPA2	1	1	1	8	8
FANCE	1	1	1	3	3		EPX	0.956875	0.788	0.875	8	7		HSPA5	1	1	1	8	8
FANCF	1	1	1	3	3		ESRRA	1	1	1	9	9		LCMT2	1	1	1	2	2
FDXR	0.968	0.84	1	5	5		FIBP	1	1	1	2	2		MAD2L2	1	1	1	4	4
FIBP	1	1	1	3	3		FLJ35220	1	1	1	14	14		MAPK11	1	1	1	2	2
FMO2	0.954929	0.459	0.928571	28	26		FMO2	0.951276	0.41	0.931034	29	27		MARCKS	1	1	1	2	2
FMO3	0.984879	0.651	0.969697	33	32		FOSB	1	1	1	6	6		MMP21	1	1	1	3	3
FOSB	1	1	1	5	5		FOXM1	0.974167	0.845	1	6	6		MMS19L	0.970786	0.784	0.928571	14	13
GLRX2	1	1	1	2	2		GPX6	0.95925	0.837	1	4	4		MSH5	0.982111	0.839	1	9	9
GPX5	0.9235	0.692	0.75	8	6		GPX7	0.9625	0.85	1	4	4		MT2A	1	1	1	2	2
GPX6	1	1	1	5	5		GSS	0.9915	0.898	1	12	12		NUDT1	0.9445	0.778	0.75	4	3
GPX7	1	1	1	3	3		GSTA4	1	1	1	16	16		ODC1	1	1	1	4	4
GSS	0.98925	0.871	1	12	12		HSF2	0.979125	0.915	1	16	16		OSR1	1	1	1	4	4
HSF2	0.984062	0.863	1	16	16		HSPA1B	1	1	1	3	3		POLD4	1	1	1	4	4
HSPA1B	1	1	1	3	3		HSPA2	1	1	1	8	8		POLM	1	1	1	7	7
HSPA2	0.985889	0.873	1	9	9		HSPA5	1	1	1	6	6		PRDX3	1	1	1	2	2
HSPA5	1	1	1	5	5		HSPA9B	1	1	1	5	5		PRDX5	0.984857	0.894	1	7	7
HSPA9B	0.9004	0.834	1	5	5		IFNA1	1	1	1	4	4		PRDX6	1	1	1	5	5
LCMT2	1	1	1	3	3		IGFBP3	1	1	1	5	5		RAC1	0.973087	0.619	0.913043	23	21
MAD2L2	0.9818	0.909	1	5	5		MARCKS	1	1	1	2	2		RAD1	1	1	1	6	6
MARCKS	1	1	1	2	2		MB	0.98	0.64	0.944444	18	17		RECQL4	1	1	1	4	4
MB	0.914636	0.758	0.727273	22	16		MIF	1	1	1	5	5		RETN	1	1	1	4	4
MIF	1	1	1	5	5		MMP11	1	1	1	9	9		SEPP1	0.9768	0.921	1	10	10
MLH3	0.9186	0.806	1	10	10		MMP12	1	1	1	12	12		SLC4A2	1	1	1	8	8
MMP11	1	1	1	3	3		MMP21	1	1	1	3	3		SPHAR	1	1	1	3	3
MMP12	0.921667	0.779	0.733333	15	11		MMP8	1	1	1	19	19		SPO11	0.976118	0.671	0.941176	17	16
MMP21	1	1	1	3	3		MSH5	0.959222	0.762	0.888889	9	8		TGFB1I1	1	1	1	3	3
MMP8	0.979579	0.9	1	19	19		MT2A	1	1	1	2	2		UBE2B	0.796333	0.522	0.555556	9	5
MMS19L	0.9802	0.893	1	10	10		MT3	1	1	1	2	2		VNN3	0.979087	0.831	1	23	23
MPO	1	1	1	2	2		NGB	1	1	1	2	2			0.981583	0.51		406	385
MT2A	1	1	1	2	2		NUDT1	1	1	1	3	3						Coverage	0.948276
NGB	1	1	1	3	3		ODC1	1	1	1	3	3
ODC1	1	1	1	3	3		OSR1	1	1	1	3	3
OSR1	1	1	1	4	4		PLCG1	0.97525	0.807	1	12	12
POLE3	1	1	1	3	3		POLD4	1	1	1	2	2
POLM	1	1	1	8	8		POLM	1	1	1	8	8
PRDX1	1	1	1	7	7		PPIB	1	1	1	1	1
PRDX6	1	1	1	3	3		PRDX3	1	1	1	3	3
RAC1	0.957294	0.665	0.882353	17	15		PRDX5	0.972833	0.837	1	6	6
RAD18	1	1	1	79	79		PRDX6	1	1	1	4	4
RECQL4	0.9426	0.9	1	5	5		RAD1	1	1	1	11	11
RETN	1	1	1	3	3		RECQL4	0.934	0.902	1	4	4
SCARA3	0.998582	0.905	1	67	67		RETN	1	1	1	4	4
SEPP1	0.961923	0.812	1	13	13		RXRA	0.978313	0.864	1	16	16
SLC4A2	0.9045	0.546	0.833333	6	5		SEPP1	1	1	1	13	13
SMARCB1	0.969368	0.776	0.973684	38	37		SLC4A2	1	1	1	5	5
SPHAR	1	1	1	2	2		SPHAR	1	1	1	3	3
SPO11	0.978	0.912	1	4	4		SPO11	1	1	1	3	3
SPRR3	0.987667	0.889	1	9	9		SPRR3	1	1	1	7	7
TBX1	0.978619	0.651	0.952381	21	20		SRD5A2	0.967312	0.815	1	16	16
TBXA2R	1	1	1	3	3		TBX1	0.968762	0.686	0.952381	21	20
TGFB1I1	1	1	1	3	3		TGFB1I1	0.857333	0.572	0.666667	3	2
TGM2	0.979095	0.561	0.952381	21	20		TGM2	0.966053	0.812	1	19	19
UBA52	0.93175	0.822	1	4	4		TP53I3	1	1	1	2	2
UBE2V2	1	1	1	2	2		TUBA1	1	1	1	4	4
UGT1A1	0.94512	0.614	0.8	25	20		TUBA2	0.859	0.632	0.6	10	6
	0.983629	0.459		843	813		UBA52	1	1	1	3	3
				Coverage	0.964413		UBE2B	0.927	0.489	0.857143	7	6
							UGT1A1	0.995	0.89	1	22	22
							UGT2B4	0.9918	0.918	1	10	10
							VNN2	1	1	1	13	13
							VNN3	0.976059	0.888	1	17	17
								0.981631	0.41		693	673
											Coverage	0.97114
